# Supplementary material for: Maintenance of Effectiveness of Pirfenidone in Elderly Patients with Progressive Functional Impairment: A Real-World Retrospective Study in IPF
Source: Biomedicines. 2025 Nov 18;13(11):2809. doi: 10.3390/biomedicines13112809 (PMC12650561; doi:10.3390/biomedicines13112809)
Supplement: Supplementary file 1 [file biomedicines-13-02809-s001.zip]

Archive with 1 entries (1 files):
- biomedicines-3930883-supplementary.pdf
